# Supplementary material for: Insights into the Functional Responses of Four Neotropical-Native Parasitoids to Enhance Their Role as Biocontrol Agents Against Anastrepha fraterculus Pest Populations
Source: Insects. 2025 Sep 2;16(9):919. doi: 10.3390/insects16090919 (PMC12471003; doi:10.3390/insects16090919)
Supplement: Supplementary file 1 [file insects-16-00919-s001.zip]

Archive with 3 entries (3 files):
- Nuñez-Campero et al. Author profiles.pdf
- Nuñez-Campero et al. File_S2 Full table with discarded and proportion of hosts attacked.pdf
- Nuñez-Campero et al.,File_S1 The step-by-step codes for the package “frair” in R.pdf
